# Supplementary material for: Transition from AFM Spin Canting to Spin Glass–AFM Exchange as Particle Size Decreases in LaFeO3
Source: Nanomaterials (Basel). 2023 May 17;13(10):1657. doi: 10.3390/nano13101657 (PMC10224450; doi:10.3390/nano13101657)
Supplement: Supplementary file 1 [file nanomaterials-13-01657-s001.zip]

Archive with 1 entries (1 files):
- nanomaterials-2396236-supplementary.pdf
